# Supplementary material for: Timing of NAD Deficiency During Organogenesis Dictates Defect Type and Penetrance
Source: FASEB J. 2026 Feb 3;40(3):e71504. doi: 10.1096/fj.202502824RRR (PMC12865519; doi:10.1096/fj.202502824RRR)
Supplement: Supplementary file 1 — Figure S1: Representative litter on the Standard Diet at E9.5, showing each embryo tracked and segmented. Figure S2: Representative litter on the Standard Diet at E12.5, showing each embryo tracked and segmented. Figure S3: Isoflurane treatment at E6.5 affects embryo volume but has no effect on embryo malformation phenotype. Figure S4: Embryo volumes show variability between litters and within litters. Figure S5: Specific organ/tissue defect subsets co‐occur at E15.5. Figure S6: Maternal blood metabolite levels at E0.5 show variability, but this is independent of the phenotypic litter outcome later in gestation. Figure S7: Pregnant females with affected litters had NAD metabolomic differences compared to females with unaffected litters. Table S1: Overview of mouse diets. Table S2: Embryo volume by phenotype over gestation. Table S3: Whole blood NAD metabolite levels in pregnant mice on Standard Diet and pregnant mice on Limited Diet with normal litters (litters without malformation). Table S4: Whole blood NAD metabolite levels in pregnant mice at the end of pre‐treatment (E0.5), categorized by litter phenotypic outcome. Table S5: Whole blood NAD metabolite levels in pregnant mice, sorted by litter phenotypic outcome. Table S6: One‐way ANOVA using the Kruskal‐Wallis test for maternal whole blood NAD metabolite levels on the Limited Diet by litter category. [file FSB2-40-e71504-s001.zip]

Archive with 3 entries (3 files):
- fsb271504-sup-0001-FigureS1.docx
- fsb271504-sup-0002-TableS1.xlsx
- fsb271504-sup-0003-TableS2.xlsx
