# Supplementary material for: Timing of NAD Deficiency During Organogenesis Dictates Defect Type and Penetrance
Source: FASEB J. 2026 Feb 3;40(3):e71504. doi: 10.1096/fj.202502824RRR (PMC12865519; doi:10.1096/fj.202502824RRR)
Supplement: Supplementary file 1 — Figure S1: Representative litter on the Standard Diet at E9.5, showing each embryo tracked and segmented. Figure S2: Representative litter on the Standard Diet at E12.5, showing each embryo tracked and segmented. Figure S3: Isoflurane treatment at E6.5 affects embryo volume but has no effect on embryo malformation phenotype. Figure S4: Embryo volumes show variability between litters and within litters. Figure S5: Specific organ/tissue defect subsets co‐occur at E15.5. Figure S6: Maternal blood metabolite levels at E0.5 show variability, but this is independent of the phenotypic litter outcome later in gestation. Figure S7: Pregnant females with affected litters had NAD metabolomic differences compared to females with unaffected litters. Table S1: Overview of mouse diets. Table S2: Embryo volume by phenotype over gestation. Table S3: Whole blood NAD metabolite levels in pregnant mice on Standard Diet and pregnant mice on Limited Diet with normal litters (litters without malformation). Table S4: Whole blood NAD metabolite levels in pregnant mice at the end of pre‐treatment (E0.5), categorized by litter phenotypic outcome. Table S5: Whole blood NAD metabolite levels in pregnant mice, sorted by litter phenotypic outcome. Table S6: One‐way ANOVA using the Kruskal‐Wallis test for maternal whole blood NAD metabolite levels on the Limited Diet by litter category. [file FSB2-40-e71504-s001.zip › fsb271504-sup-0002-TableS1.xlsx]

## Sheet: Litter Overview
Litter Overviews
Diet	Maternal ID	Embryo Overview					Defect overview			Defect by Organ Summary										MRI imaging session
		Total	Live	Dead	% live	% dead	Normal	1 defect	2+ defects	Neural tube	Eye	Palate	Limb	Digit	Tail	Oedema	Heart	Kidneys	Lungs	E6.5	E9.5	E12.5	Total no.
Standard Diet	Standard-1	9	7	2	77.7778	22.2222	6	1	0	0	1	0	0	0	0	0	0	0	0	Y	Y	Y	3
Standard Diet	Standard-2	8	7	1	87.5	12.5	7	0	0	0	0	0	0	0	0	0	0	0	0	Y	Y	Y	3
Standard Diet	Standard-3	7	7	0	100	0	7	0	0	0	0	0	0	0	0	0	0	0	0	Y	Y	Y	3
Standard Diet	Standard-4	9	8	1	88.8889	11.1111	7	1	0	0	1	0	0	0	0	0	0	0	0	N	Y	Y	2
Standard Diet	Standard-5	9	7	2	77.7778	22.2222	7	0	0	0	0	0	0	0	0	0	0	0	0	N	Y	Y	2
Limited Diet	Limited-1	7	6	1	85.7143	14.2857	0	0	6	0	1	0	0	0	0	1	1	5	6	Y	Y	Y	3
Limited Diet	Limited-2	8	7	1	87.5	12.5	0	0	7	2	7	2	0	7	7	4	5	7	7	Y	Y	Y	3
Limited Diet	Limited-3	8	7	1	87.5	12.5	0	4	3	0	0	0	0	0	0	0	0	3	7	Y	Y	Y	3
Limited Diet	Limited-4	7	0	7	0	100														Y	Y	Y	3
Limited Diet	Limited-5	9	9	0	100	0	5	4	0	0	0	0	0	0	0	1	0	0	3	N	Y	Y	2
Limited Diet	Limited-6	9	9	0	100	0	8	1	0	0	0	0	0	0	0	0	1	0	0	N	Y	Y	2
Limited Diet	Limited-7	5	5	0	100	0	5	0	0	0	0	0	0	0	0	0	0	0	0	N	Y	Y	2
Limited Diet	Limited-8	9	9	0	100	0	9	0	0	0	0	0	0	0	0	0	0	0	0	N	Y	Y	2
Limited Diet	Limited-9	10	9	1	90	10	0	0	9	0	7	0	0	9	1	0	2	6	9	N	Y	Y	2
Limited Diet	Limited-10	10	10	0	100	0	0	2	8	0	0	1	0	0	0	0	0	7	10	N	Y	Y	2
Limited Diet	Limited-11	9	9	0	100	0	9	0	0	0	0	0	0	0	0	0	0	0	0	N	Y	Y	2
Limited Diet	Limited-12	7	7	0	100	0	5	1	1	0	0	0	0	0	0	1	0	1	2	N	Y	Y	2
Limited Diet	Limited-13	9	4	5	44.4444	55.5556	0	0	4	0	4	4	4	4	4	3	4	3	4	N	Y	Y	2
Limited Diet	Limited-14	8	8	0	100	0	7	0	1	0	0	1	0	0	0	0	0	1	1	N	Y	Y	2
Limited Diet	Limited-15	10	10	0	100	0	9	1	0	0	0	0	0	0	0	1	0	0	0	N	Y	Y	2

## Sheet: EmbryoPhenotype - Main Organs
Embryo Phenotype - Main organ/tissues
Diet	Maternal ID	Embryo ID	Uterine Horn	Position on uterine horn	Sex	Embryo Volume (mm3)			Embryo weight (mg)	Main organ / tissue										Total number of defects
						E9.5	E12.5	E15.5		Neural tube	Eye	Palate	Limb	Digit	Tail	Oedema	Heart	Kidneys	Lungs
Standard Diet	Standard-1	Standard-1-i	Right	1	f	11.245	156.171	294.195	360.3	0	0	0	0	0	0	0	0	0	0	0
		Standard-1-ii	Right	2	m	14.2916	182.584	322.502	347.7	0	0	0	0	0	0	0	0	0	0	0
		Standard-1-iii	Right	3	m	10.3199	146.839	236.612	291.3	0	1	0	0	0	0	0	0	0	0	1
		Standard-1-R1	Right	4	n.d.	4.57777	10.6389
		Standard-1-R2	Right	5	n.d.	5.6943	8.99603
		Standard-1-iv	Right	6	m	11.5321	175.694	311.736	364.7	0	0	0	0	0	0	0	0	0	0	0
		Standard-1-v	Right	7	m	15.3284	155.708	347.102	406.9	0	0	0	0	0	0	0	0	0	0	0
		Standard-1-vi	Left	2	m	9.4267	165.789	321.727	370.8	0	0	0	0	0	0	0	0	0	0	0
		Standard-1-vii	Left	1	f	6.90653	160.509	274.851	327.9	0	0	0	0	0	0	0	0	0	0	0
Standard Diet	Standard-2	Standard-2-i	Right	1	m	13.9407	168.644	317.726	390.5	0	0	0	0	0	0	0	0	0	0	0
		Standard-2-R1	Right	2	n.d.	3.78025	15.2167
		Standard-2-ii	Right	3	m	10.6389	163.396	274.35	352.1	0	0	0	0	0	0	0	0	0	0	0
		Standard-2-iii	Left	5	m	11.2131	151.625	299.05	375.4	0	0	0	0	0	0	0	0	0	0	0
		Standard-2-iv	Left	4	m	6.92248	166.172	278.796	342.9	0	0	0	0	0	0	0	0	0	0	0
		Standard-2-v	Left	3	m	11.6757	163.843	321.165	384.1	0	0	0	0	0	0	0	0	0	0	0
		Standard-2-vi	Left	2	m	11.4683	180.782	291.027	371.8	0	0	0	0	0	0	0	0	0	0	0
		Standard-2-vii	Left	1	f	12.6487	142.198	266.544	338.8	0	0	0	0	0	0	0	0	0	0	0
Standard Diet	Standard-3	Standard-3-i	Right	1	f	7.7838	157.335	226.948	304.4	0	0	0	0	0	0	0	0	0	0	0
		Standard-3-ii	Right	2	f	8.62918	158.148	254.572	324.3	0	0	0	0	0	0	0	0	0	0	0
		Standard-3-iii	Right	3	m	12.218	177.879	296.825	363.3	0	0	0	0	0	0	0	0	0	0	0
		Standard-3-iv	Left	4	m	7.24149	142.102	291.041	358.9	0	0	0	0	0	0	0	0	0	0	0
		Standard-3-v	Left	3	f	9.23529	148.131	247.066	305.6	0	0	0	0	0	0	0	0	0	0	0
		Standard-3-vi	Left	2	m	7.27339	164.098	258.78	330.3	0	0	0	0	0	0	0	0	0	0	0
		Standard-3-vii	Left	1	f	11.4365	175.502	261.054	305.5	0	0	0	0	0	0	0	0	0	0	0
Standard Diet	Standard-4	Standard-4-i	Right	1	m	11.9947	185.822	333.287	386.3	0	0	0	0	0	0	0	0	0	0	0
		Standard-4-ii	Right	2	f	8.48562	136.982	241.568	292.3	0	0	0	0	0	0	0	0	0	0	0
		Standard-4-iii	Right	3	f	13.3026	140.22	251.206	304.5	0	1	0	0	0	0	0	0	0	0	1
		Standard-4-R1	Right	4	n.d.	7.97521	35.2823
		Standard-4-iv	Right	5	m	15.3762	192.25	321.174	430.1	0	0	0	0	0	0	0	0	0	0	0
		Standard-4-v	Left	4	f	11.5321	154.256	378.663	369.5	0	0	0	0	0	0	0	0	0	0	0
		Standard-4-vi	Left	3	m	8.26231	152.199	359.912	415.5	0	0	0	0	0	0	0	0	0	0	0
		Standard-4-vii	Left	2	f	14.2916	180.495	358.158	446.4	0	0	0	0	0	0	0	0	0	0	0
		Standard-4-viii	Left	1	f	12.8401	190.592	293.022	347.5	0	0	0	0	0	0	0	0	0	0	0
Standard Diet	Standard-5	Standard-5-i	Right	1	f	8.48562	173.684	313.734	380.9	0	0	0	0	0	0	0	0	0	0	0
		Standard-5-ii	Right	2	m	12.1542	185.105	330.951	393.6	0	0	0	0	0	0	0	0	0	0	0
		Standard-5-R1	Right	3	n.d.	5.43909	3.39744
		Standard-5-iii	Right	4	f	11.3407	189.714	308.339	371.7	0	0	0	0	0	0	0	0	0	0	0
		Standard-5-iv	Right	5	f	13.3505	187.178	299.019	374.9	0	0	0	0	0	0	0	0	0	0	0
		Standard-5-R2	Right	6	n.d.	10.2561	19.1405
		Standard-5-v	Right	7	m	13.7333	178.262	306.88	400.7	0	0	0	0	0	0	0	0	0	0	0
		Standard-5-vi	Left	2	m	16.3811	197.307	353.172	422.6	0	0	0	0	0	0	0	0	0	0	0
		Standard-5-vii	Left	1	f	16.3811	202.379	316.922	377.1	0	0	0	0	0	0	0	0	0	0	0
Limited Diet	Limited-1	Limited-1-i	Right	1	m	10.1764	160.477	287.289	366.4	0	0	0	0	0	0	0	0	1	1	2
		Limited-1-ii	Right	2	m	10.4635	157.781	327.756	373.1	0	0	0	0	0	0	0	0	1	1	2
		Limited-1-R1	Right	3	n.d.	3.06248	9.13959
		Limited-1-iii	Right	4	f	9.5543	152.358	297.481	354.8	0	0	0	0	0	0	0	0	1	1	2
		Limited-1-iv	Left	3	f	2.77537	84.3298	155.446	203.7	0	1	0	0	0	0	1	1	0	1	4
		Limited-1-v	Left	2	f	6.42802	145.739	300.202	352.4	0	0	0	0	0	0	0	0	1	1	2
		Limited-1-vi	Left	1	f	8.53347	153.347	301.039	356.3	0	0	0	0	0	0	0	0	1	1	2
Limited Diet	Limited-2	Limited-2-i	Right	1	f	8.05496	118.958	235.581	280.9	0	1	0	0	1	1	1	1	1	1	7
		Limited-2-ii	Right	2	m	11.1812	106.501	269.272	313.4	0	1	1	0	1	1	0	1	1	1	7
		Limited-2-iii	Right	3	f	11.1493	110.441	270.208	312.3	0	1	0	0	1	1	0	0	1	1	5
		Limited-2-iv	Left	5	m	9.07579	108.782	266.057	306.4	0	1	0	0	1	1	0	1	1	1	6
		Limited-2-v	Left	4	f	6.47587	95.4154	166.911	215.4	1	1	0	0	1	1	1	1	1	1	8
		Limited-2-R1	Left	3	n.d.	5.34339	31.0555
		Limited-2-vi	Left	2	f	8.53347	119.5	190.737	224.6	1	1	0	0	1	1	1	0	1	1	7
		Limited-2-vii	Left	1	m?	8.74083	98.9404	204.59	256.7	0	1	1	0	1	1	1	1	1	1	8
Limited Diet	Limited-3	Limited-3-i	Right	1	m	9.5862	n.d.	270.428	324.2	0	0	0	0	0	0	0	0	1	1	2
		Limited-3-ii	Right	2	m	7.57645	148.945	290.053	345.7	0	0	0	0	0	0	0	0	1	1	2
		Limited-3-iii	Right	3	f	7.40099	147.621	268.104	320.8	0	0	0	0	0	0	0	0	0	1	1
		Limited-3-iv	Right	4	m	5.8857	143.394	266.14	331.9	0	0	0	0	0	0	0	0	0	1	1
		Limited-3-v	Right	5	f	9.02793	138.481	269.878	326.3	0	0	0	0	0	0	0	0	0	1	1
		Limited-3-R1	Left	3	n.d.	2.69562	7.64025
		Limited-3-vi	Left	2	f	7.7519	140.172	271.259	330.7	0	0	0	0	0	0	0	0	1	1	2
		Limited-3-vii	Left	1	f	7.22554	156.729	280.555	327.5	0	0	0	0	0	0	0	0	0	1	1
Limited Diet	Limited-4	Limited-4-R1	Right	1	n.d.	3.81215	14.7701
		Limited-4-R2	Right	2	n.d.	4.32256	29.3009
		Limited-4-R3	Right	3	n.d.	5.53479	19.1564
		Limited-4-R4	Right	4	n.d.	7.35314	53.6093
		Limited-4-R5	Right	5	n.d.	3.86	5.23174
		Limited-4-R6	Left	2	n.d.	5.71025	10.6389
		Limited-4-R7	Left	1	n.d.	6.69917	12.7444
Limited Diet	Limited-5	Limited-5-i	Right	1	f	5.08818	142.613	235.592	335.8	0	0	0	0	0	0	0	0	0	0	0
		Limited-5-ii	Right	2	f	8.05496	149.136	278.513	408.7	0	0	0	0	0	0	1	0	0	0	1
		Limited-5-iii	Right	3	f	6.93843	162.583	270.433	333.5	0	0	0	0	0	0	0	0	0	1	1
		Limited-5-iv	Right	4	f	6.41207	146.361	287.83	337.7	0	0	0	0	0	0	0	0	0	0	0
		Limited-5-v	Left	5	m	7.4648	145.213	277.323	346	0	0	0	0	0	0	0	0	0	0	0
		Limited-5-vi	Left	4	f	5.91761	144.718	254.422	318.9	0	0	0	0	0	0	0	0	0	1	1
		Limited-5-vii	Left	3	f	5.80595	153.762	270.553	323.4	0	0	0	0	0	0	0	0	0	0	0
		Limited-5-viii	Left	2	m	7.20959	157.67	303.306	352.4	0	0	0	0	0	0	0	0	0	1	1
		Limited-5-ix	Left	1	m	5.6305	142.724	241.521	301.7	0	0	0	0	0	0	0	0	0	0	0
Limited Diet	Limited-6	Limited-6-i	Right	1	m	17.2064	211.072	372.483	431.4	0	0	0	0	0	0	0	0	0	0	0
		Limited-6-ii	Right	2	m	13.5672	203.591	386.514	449.1	0	0	0	0	0	0	0	0	0	0	0
		Limited-6-iii	Left	7	m	14.6526	194.643	357.077	417.5	0	0	0	0	0	0	0	0	0	0	0
		Limited-6-iv	Left	6	m	12.4978	194.196	348.176	410.2	0	0	0	0	0	0	0	0	0	0	0
		Limited-6-v	Left	5	f	11.7157	185.344	308.844	369	0	0	0	0	0	0	0	1	0	0	1
		Limited-6-vi	Left	4	f	12.6255	185.089	352.178	413.6	0	0	0	0	0	0	0	0	0	0	0
		Limited-6-vii	Left	3	m	15.1155	179.059	340.39	408.8	0	0	0	0	0	0	0	0	0	0	0
		Limited-6-viii	Left	2	f	9.57685	171.387	341.277	398.7	0	0	0	0	0	0	0	0	0	0	0
		Limited-6-ix	Left	1	m	10.9974	n.d.	328.368	387.1	0	0	0	0	0	0	0	0	0	0	0
Limited Diet	Limited-7	Limited-7-i	Right	1	f	10.1923	n.d.	310.439	367.1	0	0	0	0	0	0	0	0	0	0	0
		Limited-7-ii	Left	4	f	11.8033	187.704	339.33	402.2	0	0	0	0	0	0	0	0	0	0	0
		Limited-7-iii	Left	3	m	13.4621	202.283	361.472	431.6	0	0	0	0	0	0	0	0	0	0	0
		Limited-7-iv	Left	2	f	10.6708	195.919	336.839	405.4	0	0	0	0	0	0	0	0	0	0	0
		Limited-7-v	Left	1	f	8.38992	176.619	298.075	355.8	0	0	0	0	0	0	0	0	0	0	0
Limited Diet	Limited-8	Limited-8-i	Right	1	m	13.175	199.285	359.909	402.4	0	0	0	0	0	0	0	0	0	0	0
		Limited-8-ii	Right	2	f	9.5862	154.368	292.619	332.1	0	0	0	0	0	0	0	0	0	0	0
		Limited-8-iii	Right	3	m	13.51	184.419	354.179	401.2	0	0	0	0	0	0	0	0	0	0	0
		Limited-8-iv	Right	4	f	11.2769	184.084	339.417	379.2	0	0	0	0	0	0	0	0	0	0	0
		Limited-8-v	Left	5	f	11.7235	182.871	350.281	389.1	0	0	0	0	0	0	0	0	0	0	0
		Limited-8-vi	Left	4	m	15.5038	209.445	368.39	407.2	0	0	0	0	0	0	0	0	0	0	0
		Limited-8-vii	Left	3	m	11.1015	179.554	319.274	364	0	0	0	0	0	0	0	0	0	0	0
		Limited-8-viii	Left	2	f	12.6646	184.722	358.075	397.9	0	0	0	0	0	0	0	0	0	0	0
		Limited-8-ix	Left	1	f	11.2131	182.457	345.365	383.5	0	0	0	0	0	0	0	0	0	0	0
Limited Diet	Limited-9	Limited-9-i	Right	1	m	7.79975	147.398	279.514	323.3	0	0	0	0	1	0	0	0	1	1	3
		Limited-9-ii	Right	2	f	9.13959	146.967	283.338	318.7	0	1	0	0	1	0	0	0	1	1	4
		Limited-9-iii	Right	3	f	10.9101	139.598	259.213	300.4	0	1	0	0	1	0	0	0	1	1	4
		Limited-9-iv	Right	4	m	12.553	157.335	291.716	334.3	0	0	0	0	1	0	0	0	1	1	3
		Limited-9-v	Right	5	m	9.3948	143.506	230.912	283	0	1	0	0	1	0	0	0	0	1	3
		Limited-9-vi	Right	6	m	9.82546	142.421	242.201	319.8	0	1	0	0	1	0	0	0	0	1	3
		Limited-9-vii	Left	4	f	7.89546	126.918	273.533	325.1	0	1	0	0	1	1	0	1	1	1	6
		Limited-9-R1	Left	3	n.d.	5.71025	6.17281
		Limited-9-viii	Left	2	m	10.4475	145.34	272.697	332	0	1	0	0	1	0	0	0	1	1	4
		Limited-9-ix	Left	1	f	6.87463	125.019	287.065	274.1	0	1	0	0	1	0	0	1	0	1	4
Limited Diet	Limited-10	Limited-10-i	Right	1	f	8.82058	143.394	252.345	323.1	0	0	0	0	0	0	0	0	1	1	2
		Limited-10-ii	Right	2	f	3.8281	120.984	263.144	260.8	0	0	1	0	0	0	0	0	0	1	2
		Limited-10-iii	Right	3	f	8.26231	148.052	198.473	340	0	0	0	0	0	0	0	0	0	1	1
		Limited-10-iv	Right	4	f	8.08686	161.562	280.351	386.4	0	0	0	0	0	0	0	0	1	1	2
		Limited-10-v	Left	6	f	9.8095	144.989	293.24	344	0	0	0	0	0	0	0	0	1	1	2
		Limited-10-vi	Left	5	m	8.90033	149.966	286.26	350.1	0	0	0	0	0	0	0	0	1	1	2
		Limited-10-vii	Left	4	m	8.19851	169.633	289.068	339.1	0	0	0	0	0	0	0	0	0	1	1
		Limited-10-viii	Left	3	m	8.88438	164.848	278.967	338.8	0	0	0	0	0	0	0	0	1	1	2
		Limited-10-ix	Left	2	m	7.35314	153.092	269.083	315.4	0	0	0	0	0	0	0	0	1	1	2
		Limited-10-x	Left	1	f	7.57645	152.422	256.119	326	0	0	0	0	0	0	0	0	1	1	2
Limited Diet	Limited-11	Limited-11-i	Right	1	m	12.0107	194.483	357.095	435.4	0	0	0	0	0	0	0	0	0	0	0
		Limited-11-ii	Right	2	m	13.4462	196.031	351.245	425.2	0	0	0	0	0	0	0	0	0	0	0
		Limited-11-iii	Right	3	f	5.6943	150.014	260.276	331.3	0	0	0	0	0	0	0	0	0	0	0
		Limited-11-iv	Left	6	m	9.12364	164.034	311.051	382.5	0	0	0	0	0	0	0	0	0	0	0
		Limited-11-v	Left	5	f	9.7457	190.895	327.094	402.3	0	0	0	0	0	0	0	0	0	0	0
		Limited-11-vi	Left	4	f	7.54455	176.954	276.843	344.1	0	0	0	0	0	0	0	0	0	0	0
		Limited-11-vii	Left	3	f	10.8782	184.865	326.932	400.7	0	0	0	0	0	0	0	0	0	0	0
		Limited-11-viii	Left	2	f	10.304	180.846	340.562	413.7	0	0	0	0	0	0	0	0	0	0	0
		Limited-11-ix	Left	1	m	11.5162	190.544	329.29	407.7	0	0	0	0	0	0	0	0	0	0	0
Limited Diet	Limited-12	Limited-12-i	Right	1	m	10.4635	n.d.	307.87	363.6	0	0	0	0	0	0	0	0	0	0	0
		Limited-12-ii	Right	2	m	12.6646	176.539	317.132	376.1	0	0	0	0	0	0	0	0	0	0	0
		Limited-12-iii	Right	3	m	9.37885	170.414	289.862	352.1	0	0	0	0	0	0	0	0	0	0	0
		Limited-12-iv	Right	4	f	7.94331	147.956	291.221	387.5	0	0	0	0	0	0	1	0	1	1	3
		Limited-12-v	Right	5	m	13.6376	173.397	307.076	371.6	0	0	0	0	0	0	0	0	0	1	1
		Limited-12-vi	Right	6	f	10.0488	161.992	294.946	355.2	0	0	0	0	0	0	0	0	0	0	0
		Limited-12-vii	Left	1	m	12.6168	199.332	345.852	394.8	0	0	0	0	0	0	0	0	0	0	0
Limited Diet	Limited-13	Limited-13-R1	Right	1	m	15.775	137.365
		Limited-13-i	Right	2	f	12.1542	125.609	227.813	259	0	1	1	1	1	1	0	1	1	1	8
		Limited-13-R2	Left	7	n.d.	9.04388	17.035
		Limited-13-ii	Left	6	m	12.1542	120.091	175.788	222	0	1	1	1	1	1	1	1	1	1	9
		Limited-13-R3	Left	5	f	12.8082	129.597
		Limited-13-R4	Left	4	f	9.6819	124.557
		Limited-13-iii	Left	3	m	13.3026	125.147	227.366	258.6	0	1	1	1	1	1	1	1	0	1	8
		Limited-13-iv	Left	2	f	12.537	127.492	210.961	239.3	0	1	1	1	1	1	1	1	1	1	9
		Limited-13-R5	Left	1	f	13.6057	158.691
Limited Diet	Limited-14	Limited-14-i	Right	1	m	11.5002	177.847	304.476	376.9	0	0	0	0	0	0	0	0	0	0	0
		Limited-14-ii	Right	2	f	11.6757	171.85	289.306	348.8	0	0	0	0	0	0	0	0	0	0	0
		Limited-14-iii	Right	3	f	11.899	164.672	287.114	360.3	0	0	0	0	0	0	0	0	0	0	0
		Limited-14-iv	Right	4	m	14.6744	184.02	326.575	391.3	0	0	0	0	0	0	0	0	0	0	0
		Limited-14-v	Right	5	m	14.0364	186.716	336.2	404.8	0	0	1	0	0	0	0	0	1	1	3
		Limited-14-vi	Left	3	m	12.6646	173.78	302.337	372.5	0	0	0	0	0	0	0	0	0	0	0
		Limited-14-vii	Left	2	f	13.2548	179.059	306.28	372.4	0	0	0	0	0	0	0	0	0	0	0
		Limited-14-viii	Left	1	m	13.8769	192.904	261.142	318.4	0	0	0	0	0	0	0	0	0	0	0
Limited Diet	Limited-15	Limited-15-i	Right	1	f	9.85736	160.541	261.344	317.2	0	0	0	0	0	0	0	0	0	0	0
		Limited-15-ii	Right	2	f	13.7493	178.086	308.743	368.3	0	0	0	0	0	0	0	0	0	0	0
		Limited-15-iii	Right	3	f	11.1015	164.162	311.504	354.2	0	0	0	0	0	0	0	0	0	0	0
		Limited-15-iv	Right	4	m	12.9836	182.026	297.495	370	0	0	0	0	0	0	0	0	0	0	0
		Limited-15-v	Right	5	f	12.6646	146.377	314.953	331.7	0	0	0	0	0	0	0	0	0	0	0
		Limited-15-vi	Right	6	m	10.0647	171.658	282.293	419.7	0	0	0	0	0	0	0	0	0	0	0
		Limited-15-vii	Right	7	f	17.2424	177.48	355.145	314.7	0	0	0	0	0	0	0	0	0	0	0
		Limited-15-viii	Right	8	f	8.86843	183.398	259.425	336.3	0	0	0	0	0	0	0	0	0	0	0
		Limited-15-ix	Right	9	m	14.0204	158.675	281.59	440.7	0	0	0	0	0	0	1	0	0	0	1
		Limited-15-x	Left	1	f	9.12364	153.347	314.484	369.2	0	0	0	0	0	0	0	0	0	0	0

## Sheet: EmbryoPhenotype - Organ subsets
Embryo Phenotype - Organ subsets
Diet	Maternal ID	Embryo ID	Defect type
			Neural tube	Eye		Palate	Limb		Digit			Tail	Oedema	Heart						Kidneys				Lungs
			Exencephaly	Anophthalmia	Microphthalmia	Cleft palate	Missing	Short	Polydactyly	Oligodactyly	Syndactyly	Caudal agenesis	Oedema	VSD	mVSD	DORV	PTA	Aortic Arch	BAV	Agenesis (LHS)	Agenesis (RHS)	Hypoplasia (LHS)	Hypoplasia (RHS)	Abnormal lobes	Underdeveloped parenchyma	Hypoplasia (LHS)	Hypoplasia (RHS)
Standard Diet	Standard-1	Standard-1-i	0	0	0	0	0	0	0	0	0	0	0	0	0	0	0	0	0	0	0	0	0	0	0	0	0
		Standard-1-ii	0	0	0	0	0	0	0	0	0	0	0	0	0	0	0	0	0	0	0	0	0	0	0	0	0
		Standard-1-iii	0	0	1	0	0	0	0	0	0	0	0	0	0	0	0	0	0	0	0	0	0	0	0	0	0
		Standard-1-R1
		Standard-1-R2
		Standard-1-iv	0	0	0	0	0	0	0	0	0	0	0	0	0	0	0	0	0	0	0	0	0	0	0	0	0
		Standard-1-v	0	0	0	0	0	0	0	0	0	0	0	0	0	0	0	0	0	0	0	0	0	0	0	0	0
		Standard-1-vi	0	0	0	0	0	0	0	0	0	0	0	0	0	0	0	0	0	0	0	0	0	0	0	0	0
		Standard-1-vii	0	0	0	0	0	0	0	0	0	0	0	0	0	0	0	0	0	0	0	0	0	0	0	0	0
Standard Diet	Standard-2	Standard-2-i	0	0	0	0	0	0	0	0	0	0	0	0	0	0	0	0	0	0	0	0	0	0	0	0	0
		Standard-2-R1
		Standard-2-ii	0	0	0	0	0	0	0	0	0	0	0	0	0	0	0	0	0	0	0	0	0	0	0	0	0
		Standard-2-iii	0	0	0	0	0	0	0	0	0	0	0	0	0	0	0	0	0	0	0	0	0	0	0	0	0
		Standard-2-iv	0	0	0	0	0	0	0	0	0	0	0	0	0	0	0	0	0	0	0	0	0	0	0	0	0
		Standard-2-v	0	0	0	0	0	0	0	0	0	0	0	0	0	0	0	0	0	0	0	0	0	0	0	0	0
		Standard-2-vi	0	0	0	0	0	0	0	0	0	0	0	0	0	0	0	0	0	0	0	0	0	0	0	0	0
		Standard-2-vii	0	0	0	0	0	0	0	0	0	0	0	0	0	0	0	0	0	0	0	0	0	0	0	0	0
Standard Diet	Standard-3	Standard-3-i	0	0	0	0	0	0	0	0	0	0	0	0	0	0	0	0	0	0	0	0	0	0	0	0	0
		Standard-3-ii	0	0	0	0	0	0	0	0	0	0	0	0	0	0	0	0	0	0	0	0	0	0	0	0	0
		Standard-3-iii	0	0	0	0	0	0	0	0	0	0	0	0	0	0	0	0	0	0	0	0	0	0	0	0	0
		Standard-3-iv	0	0	0	0	0	0	0	0	0	0	0	0	0	0	0	0	0	0	0	0	0	0	0	0	0
		Standard-3-v	0	0	0	0	0	0	0	0	0	0	0	0	0	0	0	0	0	0	0	0	0	0	0	0	0
		Standard-3-vi	0	0	0	0	0	0	0	0	0	0	0	0	0	0	0	0	0	0	0	0	0	0	0	0	0
		Standard-3-vii	0	0	0	0	0	0	0	0	0	0	0	0	0	0	0	0	0	0	0	0	0	0	0	0	0
Standard Diet	Standard-4	Standard-4-i	0	0	0	0	0	0	0	0	0	0	0	0	0	0	0	0	0	0	0	0	0	0	0	0	0
		Standard-4-ii	0	0	0	0	0	0	0	0	0	0	0	0	0	0	0	0	0	0	0	0	0	0	0	0	0
		Standard-4-iii	0	0	1	0	0	0	0	0	0	0	0	0	0	0	0	0	0	0	0	0	0	0	0	0	0
		Standard-4-R1
		Standard-4-iv	0	0	0	0	0	0	0	0	0	0	0	0	0	0	0	0	0	0	0	0	0	0	0	0	0
		Standard-4-v	0	0	0	0	0	0	0	0	0	0	0	0	0	0	0	0	0	0	0	0	0	0	0	0	0
		Standard-4-vi	0	0	0	0	0	0	0	0	0	0	0	0	0	0	0	0	0	0	0	0	0	0	0	0	0
		Standard-4-vii	0	0	0	0	0	0	0	0	0	0	0	0	0	0	0	0	0	0	0	0	0	0	0	0	0
		Standard-4-viii	0	0	0	0	0	0	0	0	0	0	0	0	0	0	0	0	0	0	0	0	0	0	0	0	0
Standard Diet	Standard-5	Standard-5-i	0	0	0	0	0	0	0	0	0	0	0	0	0	0	0	0	0	0	0	0	0	0	0	0	0
		Standard-5-ii	0	0	0	0	0	0	0	0	0	0	0	0	0	0	0	0	0	0	0	0	0	0	0	0	0
		Standard-5-R1
		Standard-5-iii	0	0	0	0	0	0	0	0	0	0	0	0	0	0	0	0	0	0	0	0	0	0	0	0	0
		Standard-5-iv	0	0	0	0	0	0	0	0	0	0	0	0	0	0	0	0	0	0	0	0	0	0	0	0	0
		Standard-5-R2
		Standard-5-v	0	0	0	0	0	0	0	0	0	0	0	0	0	0	0	0	0	0	0	0	0	0	0	0	0
		Standard-5-vi	0	0	0	0	0	0	0	0	0	0	0	0	0	0	0	0	0	0	0	0	0	0	0	0	0
		Standard-5-vii	0	0	0	0	0	0	0	0	0	0	0	0	0	0	0	0	0	0	0	0	0	0	0	0	0
Limited Diet	Limited-1	Limited-1-i	0	0	0	0	0	0	0	0	0	0	0	0	0	0	0	0	0	0	0	1	0	1	1	1	1
		Limited-1-ii	0	0	0	0	0	0	0	0	0	0	0	0	0	0	0	0	0	0	0	1	1	1	1	1	1
		Limited-1-R1
		Limited-1-iii	0	0	0	0	0	0	0	0	0	0	0	0	0	0	0	0	0	0	0	0	1	1	1	1	1
		Limited-1-iv	0	0	1	0	0	0	0	0	0	0	1	1	0	0	0	0	0	0	0	0	0	1	1	0	0
		Limited-1-v	0	0	0	0	0	0	0	0	0	0	0	0	0	0	0	0	0	0	0	1	1	1	1	1	1
		Limited-1-vi	0	0	0	0	0	0	0	0	0	0	0	0	0	0	0	0	0	0	0	1	1	1	1	1	1
Limited Diet	Limited-2	Limited-2-i	0	0	1	0	0	0	1	0	0	1	1	1	0	0	0	0	0	0	0	1	1	1	0	1	1
		Limited-2-ii	0	0	1	1	0	0	1	0	0	1	0	0	0	1	1	1	0	0	0	1	1	1	0	1	1
		Limited-2-iii	0	0	1	0	0	0	1	0	0	1	0	0	0	0	0	0	0	0	0	1	1	0	0	1	0
		Limited-2-iv	0	0	1	0	0	0	1	0	0	1	0	1	0	0	0	0	1	1	0	0	1	0	0	1	1
		Limited-2-v	1	1	0	0	0	0	1	0	0	1	1	0	0	1	1	1	0	1	0	0	1	1	0	1	0
		Limited-2-R1
		Limited-2-vi	1	1	0	0	0	0	0	1	1	1	1	0	0	0	0	0	0	0	1	0	0	0	0	1	0
		Limited-2-vii	0	0	1	1	0	0	0	1	0	1	1	1	0	0	0	1	0	1	1	0	0	0	0	1	1
Limited Diet	Limited-3	Limited-3-i	0	0	0	0	0	0	0	0	0	0	0	0	0	0	0	0	0	0	0	0	1	0	0	1	0
		Limited-3-ii	0	0	0	0	0	0	0	0	0	0	0	0	0	0	0	0	0	0	0	1	1	0	0	1	0
		Limited-3-iii	0	0	0	0	0	0	0	0	0	0	0	0	0	0	0	0	0	0	0	0	0	0	0	1	0
		Limited-3-iv	0	0	0	0	0	0	0	0	0	0	0	0	0	0	0	0	0	0	0	0	0	0	0	1	0
		Limited-3-v	0	0	0	0	0	0	0	0	0	0	0	0	0	0	0	0	0	0	0	0	0	0	0	1	0
		Limited-3-R1
		Limited-3-vi	0	0	0	0	0	0	0	0	0	0	0	0	0	0	0	0	0	0	0	1	1	0	0	1	0
		Limited-3-vii	0	0	0	0	0	0	0	0	0	0	0	0	0	0	0	0	0	0	0	0	0	0	0	1	0
Limited Diet	Limited-4	Limited-4-R1
		Limited-4-R2
		Limited-4-R3
		Limited-4-R4
		Limited-4-R5
		Limited-4-R6
		Limited-4-R7
Limited Diet	Limited-5	Limited-5-i	0	0	0	0	0	0	0	0	0	0	0	0	0	0	0	0	0	0	0	0	0	0	0	0	0
		Limited-5-ii	0	0	0	0	0	0	0	0	0	0	1	0	0	0	0	0	0	0	0	0	0	0	0	0	0
		Limited-5-iii	0	0	0	0	0	0	0	0	0	0	0	0	0	0	0	0	0	0	0	0	0	0	0	0	1
		Limited-5-iv	0	0	0	0	0	0	0	0	0	0	0	0	0	0	0	0	0	0	0	0	0	0	0	0	0
		Limited-5-v	0	0	0	0	0	0	0	0	0	0	0	0	0	0	0	0	0	0	0	0	0	0	0	0	0
		Limited-5-vi	0	0	0	0	0	0	0	0	0	0	0	0	0	0	0	0	0	0	0	0	0	0	0	1	1
		Limited-5-vii	0	0	0	0	0	0	0	0	0	0	0	0	0	0	0	0	0	0	0	0	0	0	0	0	0
		Limited-5-viii	0	0	0	0	0	0	0	0	0	0	0	0	0	0	0	0	0	0	0	0	0	0	0	1	0
		Limited-5-ix	0	0	0	0	0	0	0	0	0	0	0	0	0	0	0	0	0	0	0	0	0	0	0	0	0
Limited Diet	Limited-6	Limited-6-i	0	0	0	0	0	0	0	0	0	0	0	0	0	0	0	0	0	0	0	0	0	0	0	0	0
		Limited-6-ii	0	0	0	0	0	0	0	0	0	0	0	0	0	0	0	0	0	0	0	0	0	0	0	0	0
		Limited-6-iii	0	0	0	0	0	0	0	0	0	0	0	0	0	0	0	0	0	0	0	0	0	0	0	0	0
		Limited-6-iv	0	0	0	0	0	0	0	0	0	0	0	0	0	0	0	0	0	0	0	0	0	0	0	0	0
		Limited-6-v	0	0	0	0	0	0	0	0	0	0	0	0	1	0	0	0	0	0	0	0	0	0	0	0	0
		Limited-6-vi	0	0	0	0	0	0	0	0	0	0	0	0	0	0	0	0	0	0	0	0	0	0	0	0	0
		Limited-6-vii	0	0	0	0	0	0	0	0	0	0	0	0	0	0	0	0	0	0	0	0	0	0	0	0	0
		Limited-6-viii	0	0	0	0	0	0	0	0	0	0	0	0	0	0	0	0	0	0	0	0	0	0	0	0	0
		Limited-6-ix	0	0	0	0	0	0	0	0	0	0	0	0	0	0	0	0	0	0	0	0	0	0	0	0	0
Limited Diet	Limited-7	Limited-7-i	0	0	0	0	0	0	0	0	0	0	0	0	0	0	0	0	0	0	0	0	0	0	0	0	0
		Limited-7-ii	0	0	0	0	0	0	0	0	0	0	0	0	0	0	0	0	0	0	0	0	0	0	0	0	0
		Limited-7-iii	0	0	0	0	0	0	0	0	0	0	0	0	0	0	0	0	0	0	0	0	0	0	0	0	0
		Limited-7-iv	0	0	0	0	0	0	0	0	0	0	0	0	0	0	0	0	0	0	0	0	0	0	0	0	0
		Limited-7-v	0	0	0	0	0	0	0	0	0	0	0	0	0	0	0	0	0	0	0	0	0	0	0	0	0
Limited Diet	Limited-8	Limited-8-i	0	0	0	0	0	0	0	0	0	0	0	0	0	0	0	0	0	0	0	0	0	0	0	0	0
		Limited-8-ii	0	0	0	0	0	0	0	0	0	0	0	0	0	0	0	0	0	0	0	0	0	0	0	0	0
		Limited-8-iii	0	0	0	0	0	0	0	0	0	0	0	0	0	0	0	0	0	0	0	0	0	0	0	0	0
		Limited-8-iv	0	0	0	0	0	0	0	0	0	0	0	0	0	0	0	0	0	0	0	0	0	0	0	0	0
		Limited-8-v	0	0	0	0	0	0	0	0	0	0	0	0	0	0	0	0	0	0	0	0	0	0	0	0	0
		Limited-8-vi	0	0	0	0	0	0	0	0	0	0	0	0	0	0	0	0	0	0	0	0	0	0	0	0	0
		Limited-8-vii	0	0	0	0	0	0	0	0	0	0	0	0	0	0	0	0	0	0	0	0	0	0	0	0	0
		Limited-8-viii	0	0	0	0	0	0	0	0	0	0	0	0	0	0	0	0	0	0	0	0	0	0	0	0	0
		Limited-8-ix	0	0	0	0	0	0	0	0	0	0	0	0	0	0	0	0	0	0	0	0	0	0	0	0	0
Limited Diet	Limited-9	Limited-9-i	0	0	0	0	0	0	1	0	0	0	0	0	0	0	0	0	0	0	0	1	1	0	0	1	0
		Limited-9-ii	0	0	1	0	0	0	1	0	0	0	0	0	0	0	0	0	0	0	0	1	1	0	0	1	1
		Limited-9-iii	0	0	1	0	0	0	1	0	0	0	0	0	0	0	0	0	0	0	0	0	1	0	0	1	1
		Limited-9-iv	0	0	0	0	0	0	1	0	0	0	0	0	0	0	0	0	0	0	0	0	1	0	0	1	0
		Limited-9-v	0	0	1	0	0	0	1	0	0	0	0	0	0	0	0	0	0	0	0	0	0	0	0	1	1
		Limited-9-vi	0	0	1	0	0	0	1	0	0	0	0	0	0	0	0	0	0	0	0	0	0	0	0	1	0
		Limited-9-vii	0	0	1	0	0	0	1	0	0	1	0	0	0	0	0	1	0	0	1	1	0	0	0	1	0
		Limited-9-R1
		Limited-9-viii	0	0	1	0	0	0	1	0	0	0	0	0	0	0	0	0	0	0	0	0	1	0	0	1	0
		Limited-9-ix	0	1	0	0	0	0	1	0	0	0	0	0	0	0	0	1	0	0	0	0	0	0	0	1	0
Limited Diet	Limited-10	Limited-10-i	0	0	0	0	0	0	0	0	0	0	0	0	0	0	0	0	0	0	0	0	1	0	0	1	1
		Limited-10-ii	0	0	0	1	0	0	0	0	0	0	0	0	0	0	0	0	0	0	0	0	0	0	0	1	0
		Limited-10-iii	0	0	0	0	0	0	0	0	0	0	0	0	0	0	0	0	0	0	0	0	0	0	0	1	1
		Limited-10-iv	0	0	0	0	0	0	0	0	0	0	0	0	0	0	0	0	0	0	0	1	0	0	0	1	1
		Limited-10-v	0	0	0	0	0	0	0	0	0	0	0	0	0	0	0	0	0	0	0	1	1	0	0	1	0
		Limited-10-vi	0	0	0	0	0	0	0	0	0	0	0	0	0	0	0	0	0	0	0	1	0	0	0	1	0
		Limited-10-vii	0	0	0	0	0	0	0	0	0	0	0	0	0	0	0	0	0	0	0	0	0	0	0	1	1
		Limited-10-viii	0	0	0	0	0	0	0	0	0	0	0	0	0	0	0	0	0	0	0	0	1	0	0	1	0
		Limited-10-ix	0	0	0	0	0	0	0	0	0	0	0	0	0	0	0	0	0	0	0	1	0	0	0	1	1
		Limited-10-x	0	0	0	0	0	0	0	0	0	0	0	0	0	0	0	0	0	0	0	0	1	0	0	1	1
Limited Diet	Limited-11	Limited-11-i	0	0	0	0	0	0	0	0	0	0	0	0	0	0	0	0	0	0	0	0	0	0	0	0	0
		Limited-11-ii	0	0	0	0	0	0	0	0	0	0	0	0	0	0	0	0	0	0	0	0	0	0	0	0	0
		Limited-11-iii	0	0	0	0	0	0	0	0	0	0	0	0	0	0	0	0	0	0	0	0	0	0	0	0	0
		Limited-11-iv	0	0	0	0	0	0	0	0	0	0	0	0	0	0	0	0	0	0	0	0	0	0	0	0	0
		Limited-11-v	0	0	0	0	0	0	0	0	0	0	0	0	0	0	0	0	0	0	0	0	0	0	0	0	0
		Limited-11-vi	0	0	0	0	0	0	0	0	0	0	0	0	0	0	0	0	0	0	0	0	0	0	0	0	0
		Limited-11-vii	0	0	0	0	0	0	0	0	0	0	0	0	0	0	0	0	0	0	0	0	0	0	0	0	0
		Limited-11-viii	0	0	0	0	0	0	0	0	0	0	0	0	0	0	0	0	0	0	0	0	0	0	0	0	0
		Limited-11-ix	0	0	0	0	0	0	0	0	0	0	0	0	0	0	0	0	0	0	0	0	0	0	0	0	0
Limited Diet	Limited-12	Limited-12-i	0	0	0	0	0	0	0	0	0	0	0	0	0	0	0	0	0	0	0	0	0	0	0	0	0
		Limited-12-ii	0	0	0	0	0	0	0	0	0	0	0	0	0	0	0	0	0	0	0	0	0	0	0	0	0
		Limited-12-iii	0	0	0	0	0	0	0	0	0	0	0	0	0	0	0	0	0	0	0	0	0	0	0	0	0
		Limited-12-iv	0	0	0	0	0	0	0	0	0	0	1	0	0	0	0	0	0	0	0	1	0	0	0	1	1
		Limited-12-v	0	0	0	0	0	0	0	0	0	0	0	0	0	0	0	0	0	0	0	0	0	0	0	1	1
		Limited-12-vi	0	0	0	0	0	0	0	0	0	0	0	0	0	0	0	0	0	0	0	0	0	0	0	0	0
		Limited-12-vii	0	0	0	0	0	0	0	0	0	0	0	0	0	0	0	0	0	0	0	0	0	0	0	0	0
Limited Diet	Limited-13	Limited-13-R1
		Limited-13-i	0	1	0	1	0	1	0	1	0	1	0	1	0	0	0	1	0	0	0	1	0	1	0	1	0
		Limited-13-R2
		Limited-13-ii	0	1	0	1	0	1	1	1	0	1	1	0	0	1	1	1	0	0	0	1	0	1	0	1	0
		Limited-13-R3
		Limited-13-R4
		Limited-13-iii	0	1	0	1	1	1	0	1	0	1	1	1	0	0	1	1	0	0	0	0	0	1	0	1	0
		Limited-13-iv	0	1	0	1	0	1	1	1	1	1	1	1	0	0	0	1	0	0	1	1	0	1	0	0	0
		Limited-13-R5
Limited Diet	Limited-14	Limited-14-i	0	0	0	0	0	0	0	0	0	0	0	0	0	0	0	0	0	0	0	0	0	0	0	0	0
		Limited-14-ii	0	0	0	0	0	0	0	0	0	0	0	0	0	0	0	0	0	0	0	0	0	0	0	0	0
		Limited-14-iii	0	0	0	0	0	0	0	0	0	0	0	0	0	0	0	0	0	0	0	0	0	0	0	0	0
		Limited-14-iv	0	0	0	0	0	0	0	0	0	0	0	0	0	0	0	0	0	0	0	0	0	0	0	0	0
		Limited-14-v	0	0	0	1	0	0	0	0	0	0	0	0	0	0	0	0	0	0	0	0	1	0	0	1	0
		Limited-14-vi	0	0	0	0	0	0	0	0	0	0	0	0	0	0	0	0	0	0	0	0	0	0	0	0	0
		Limited-14-vii	0	0	0	0	0	0	0	0	0	0	0	0	0	0	0	0	0	0	0	0	0	0	0	0	0
		Limited-14-viii	0	0	0	0	0	0	0	0	0	0	0	0	0	0	0	0	0	0	0	0	0	0	0	0	0
Limited Diet	Limited-15	Limited-15-i	0	0	0	0	0	0	0	0	0	0	0	0	0	0	0	0	0	0	0	0	0	0	0	0	0
		Limited-15-ii	0	0	0	0	0	0	0	0	0	0	0	0	0	0	0	0	0	0	0	0	0	0	0	0	0
		Limited-15-iii	0	0	0	0	0	0	0	0	0	0	0	0	0	0	0	0	0	0	0	0	0	0	0	0	0
		Limited-15-iv	0	0	0	0	0	0	0	0	0	0	0	0	0	0	0	0	0	0	0	0	0	0	0	0	0
		Limited-15-v	0	0	0	0	0	0	0	0	0	0	0	0	0	0	0	0	0	0	0	0	0	0	0	0	0
		Limited-15-vi	0	0	0	0	0	0	0	0	0	0	0	0	0	0	0	0	0	0	0	0	0	0	0	0	0
		Limited-15-vii	0	0	0	0	0	0	0	0	0	0	0	0	0	0	0	0	0	0	0	0	0	0	0	0	0
		Limited-15-viii	0	0	0	0	0	0	0	0	0	0	0	0	0	0	0	0	0	0	0	0	0	0	0	0	0
		Limited-15-ix	0	0	0	0	0	0	0	0	0	0	1	0	0	0	0	0	0	0	0	0	0	0	0	0	0
		Limited-15-x	0	0	0	0	0	0	0	0	0	0	0	0	0	0	0	0	0	0	0	0	0	0	0	0	0

## Sheet: Whole Blood NAD metabolome
Maternal whole blood NAD metabolome (LC-MS/MS)
Diet	Maternal ID	Litter Category	Average no. defects per embryo	TRP (nM)						KYN (nM)						KYN (nM) : TRP (uM)						KA (nM)						NAD+ (nM)						NAM (nM)						NMN (nM)						1MNA (nM)
				E0.5	E3.5	E6.5	E9.5	E12.5	E15.5	E0.5	E3.5	E6.5	E9.5	E12.5	E15.5	E0.5	E3.5	E6.5	E9.5	E12.5	E15.5	E0.5	E3.5	E6.5	E9.5	E12.5	E15.5	E0.5	E3.5	E6.5	E9.5	E12.5	E15.5	E0.5	E3.5	E6.5	E9.5	E12.5	E15.5	E0.5	E3.5	E6.5	E9.5	E12.5	E15.5	E0.5	E3.5	E6.5	E9.5
Standard Diet	Standard-1	Standard Diet	0.142857	7975.1	7813.24	11036.5	9954.39	9554.3	7674.66	143.395	92.1688	271.907	800.466	279.143	218.975	17.9804	11.7965	24.637	80.4134	29.2165	28.5322	12.7335	4.586	5.4017	10.5749	5.7469	5.9878	4637.77	5217.67	4168.57	5317.2	4813.37	6597.96	1304.39	1298.95	952.518	1033.15	983.669	1434.94	1268.84	1161.01	977.204	1152.51	1196.33	1255.98	30.0353	32.3482	17.247	41.1662
Standard Diet	Standard-2	Standard Diet	0	6753.88	9674.62	8673.09	7653.7	10219.6	9004.76	105.622	74.6001	229.403	382.781	200.721	202.842	15.6386	7.71091	26.45	50.0126	19.6409	22.5261	5.6639	6.7254	3.6749	7.0374	6.7285	5.7322	3967.86	2918.9	3467.84	3492.08	3944.83	4513.62	575.78	1187.04	606.833	605.387	759.8	475.726	1062.76	1142.03	1230.2	1066.34	979.649	1235.68	15.8066	43.6053	18.8974	36.8725
Standard Diet	Standard-3	Standard Diet	0	9505.11	10786.6	8694.46	12945.5	10118.5	8241.22	132.964	81.554	194.363	503.142	213.714	211.079	13.9887	7.56064	22.3548	38.8662	21.1211	25.6126	4.7553	6.6281	3.6211	5.3975	5.6437	4.4988	4652.46	4791.59	5037.55	4630.01	3539.94	3306.82	758.206	546.833	555.285	961.487	718.753	1130	1335.73	1007.39	922.521	1251.28	856.212	695.461	23.8394	29.0817	21.3483	34.4233
Standard Diet	Standard-4	Standard Diet	0.125	10283.4	9923.7	8156.99	9799.54	9685.63	10072.4	112.922	71.6088	188.512	399.447	241.817	188.32	10.9811	7.21593	23.1105	40.7618	24.9666	18.6967	8.4767	5.3482	4.319	9.8316	7.8203	6.1376	4964.25	3617.83	4161	4571.62	4906.76	3892.96	914.365	1275.24	791.889	795.237	1185.05	954.021	1232.99	807.658	926.487	823.005	1078.06	872.944	23.2251	37.7531	38.0229	34.9663
Standard Diet	Standard-5	Standard Diet	0	9040.75	8325.21	7602.69	9888.17	7009.7	9115.89	112.085	60.4417	262.733	459.827	203.612	228.69	12.3978	7.26008	34.5579	46.5027	29.0472	25.087	7.1183	5.5181	6.3615	9.1344	6.8263	10.4416	4218.66	4346	4753.2	3466.02	4339.28	3786.84	863.373	888.528	1716.8	660.069	856.968	985.679	1299.14	1098.46	1301.31	1062.19	978.076	1016.48	18.8179	26.3499	52.3284	25.6168
Limited Diet	Limited-1	Malformed/Dead	2.33333	9491.52	9519.56	5215.96	9514.61	7280.29	6125.31	118.825	87.9662	142.852	226.349	164.401	142.238	12.519	9.24057	27.3874	23.7896	22.5816	23.2214	5.3934	4.3966	1.5534	3.1214	2.0807	3.9665	4456	4635.87	2497.78	3629.79	2440.9	2575.21	474.428	760.103	690.308	541.298	793.684	426.876	1015.95	1245.8	606.779	821.776	797.753	785.8	18.8596	1.5625	1.5625	1.5625
Limited Diet	Limited-2	Malformed/Dead	6.85714	7209.65	5866.93	5820.37	7992.1	7678.13	5822.02	112.849	73.3919	62.0298	179.155	150.69	176.603	15.6526	12.5094	10.6574	22.4165	19.6259	30.3336	2.8205	5.1752	1.8106	2.3669	2.1098	2.3535	5332.57	3556.53	2860.94	2680.03	2819.69	2696.69	734.144	525.27	522.752	705.314	715.531	630.99	1308.27	970.24	872.331	968.677	766.898	755.086	31.0479	1.5625	1.5625	1.5625
Limited Diet	Limited-3	Malformed/Dead	1.42857	8011.73	7553.39	4339.66	6751.67	8115.97	10640.9	128.064	61.9297	79.0668	237.438	180.97	178.623	15.9846	8.19893	18.2196	35.1672	22.298	16.7865	5.6428	2.4991	2.9535	2.8126	3.3067	5.1772	4652.72	3187.74	4014.81	3261.52	2694.97	3050.29	566.021	496.638	722.855	720.959	700.552	855.146	1397.45	793.181	1225.9	866.223	833.192	1148.2	20.1915	1.5625	1.5625	1.5625
Limited Diet	Limited-4	Malformed/Dead	N/A	7136.95	6152.84	5717.74	8476.89	6721.04	4837.78	180.249	40.6972	125.624	136.92	100.036	84.906	25.2557	6.61438	21.9709	16.1521	14.8839	17.5506	5.316	1.6623	3.0089	1.7907	1.6628	1.6878	4333.55	4171.69	2925.36	2987.44	1994.96	1326.18	640.478	590.89	499.809	604.457	419.089	1035.99	1150.2	932.555	799.901	814.324	493.554	698.329	12.9432	1.5625	1.5625	1.5625
Limited Diet	Limited-5	Isolated	0.444444	8789.28	8011.92	8839.15	11049	13003.9	8426.28	105.14	52.6002	121.416	339.023	190.99	246.125	11.9623	6.56524	13.7362	30.6837	14.6871	29.2092	5.2914	3.1088	3.1857	6.4957	6.9393	13.3666	3953.06	3917.54	4076.2	2590.81	2708.59	3996.72	734.623	693.336	828.551	1534.46	1928.43	775.055	1102.39	1028.95	1005.11	827.531	1090.7	941.503	19.8942	1.5625	1.5625	5.3645
Limited Diet	Limited-6	Isolated	0.111111	7769.97	9258.85	5407.84	10530.6	4381.81	6300.35	126.114	93.8365	36.3941	335.693	155.296	140.504	16.231	10.1348	6.72988	31.8778	35.4411	22.3009	5.6082	4.7427	1.2709	7.2501	3.1023	2.7441	2683.72	3230.66	4000.23	2425.06	2727.44	3280.82	1482.77	2138.01	994.101	1736.71	2410.97	740.555	776.558	1250.44	997.687	761.281	874.774	661.701	19.7608	4.1959	1.5625	3.421
Limited Diet	Limited-7	Normal	0	8071.03	6070.72	9595.01	8691.07	12077.1	7651.9	153.034	83.452	175.468	224.918	189.176	134.639	18.9609	13.7466	18.2874	25.8793	15.664	17.5955	4.4738	2.0853	4.6257	5.3586	7.2651	6.2502	3440.09	3695.5	4213.68	3249.79	3751.26	3875.39	1476.02	825.104	847.218	974.827	1165.96	780.275	1071.33	1224.77	1048.17	1024.16	934.5	1274.7	41.9249	4.8813	3.6767	3.0789
Limited Diet	Limited-8	Normal	0	8881.78	5904.82	6699.73	8904.17	9899.76	4818.33	101.066	28.4342	120.496	278.041	244.535	131.83	11.379	4.81543	17.9852	31.2259	24.7011	27.36	4.7826	1.8724	2.0478	5.2203	6.999	2.5399	3160.73	3474.38	2920.07	2780.98	3717.41	3921.45	1251.87	680.846	1235.18	759.071	1022.08	579.148	962.721	963.377	1035.57	781.466	962.299	963.284	29.2395	1.5625	6.0115	2.9774
Limited Diet	Limited-9	Malformed/Dead	3.77778	9886.51	5398.38	7392.69	5760.54	7996.77	8895.4	89.4917	34.436	116.441	116.385	259.777	274.108	9.0519	6.37895	15.7508	20.2038	32.4853	30.8146	5.0833	1.5898	2.5721	2.6465	6.5039	6.4782	4613.21	4806.65	2455.85	3012.4	2316.14	4008.91	1030.55	1115.5	1466.53	425.754	807.426	771.005	1079.98	925.04	800.258	641.01	798.871	646.02	16.6768	3.3019	1.5625	1.5625
Limited Diet	Limited-10	Malformed/Dead	1.8	7826.07	4818.73	5894.09	8585.14	10146.9	5672.96	87.5026	30.6433	87.2901	137.012	232.247	140.024	11.1809	6.3592	14.8098	15.9592	22.8885	24.6826	3.8073	1.067	2.117	2.1379	5.4171	2.7838	3786.15	4172.52	3281.16	2775.75	3304.3	3531.15	1421.99	934.689	1198.35	1392.18	1907.58	557.387	1430.12	1056.37	900.278	938.273	970.852	861.964	20.213	1.5625	1.5625	2.677
Limited Diet	Limited-11	Normal	0	8342.37	9084.22	6953.87	9476.64	7306.9	6957.16	127.359	60.1916	188.416	418.694	127.126	124.671	15.2666	6.62595	27.0952	44.1817	17.3981	17.9197	7.4697	3.7053	5.6121	7.9207	4.7648	3.8231	4392.35	3589.04	2439.98	3996.89	3414.74	3207.88	694.871	1008.05	929.838	750.081	1432.83	708.196	1139.15	978.506	684.477	924.032	970.227	934.628	15.9385	2.8946	3.8869	4.9673
Limited Diet	Limited-12	Isolated	0.571429	6419.7	4369.43	6697.78	3444.39	3418.21	3935.05	109.678	31.1238	82.6449	35.8582	73.4618	127.82	17.0846	7.12308	12.3392	10.4106	21.4913	32.4826	6.5826	2.092	2.6762	3.1572	2.2425	2.8038	3480.6	2561.88	3954.28	3597.29	3285.25	3001.17	702.987	1480.43	716.532	284.238	866.205	581.214	1041.98	1047.23	999.529	866.106	702.52	648.005	33.2486	1.5625	1.5625	1.5625
Limited Diet	Limited-13	Malformed/Dead	8.5	8490.23	3766.45	3396.17	4634.85	1587.37	8329.9	131.795	17.9645	32.1711	91.0558	38.8671	175.746	15.5232	4.76962	9.47275	19.6459	24.4853	21.0982	6.0449	1.8929	2.1325	2.5698	1.7365	6.6638	3752.57	3738.53	3565.5	2273.66	2251	2808.9	1526.94	826.681	992.822	438.054	583.41	403.452	1245.48	952.96	701.173	570.873	540.995	851.738	36.3751	4.7239	1.5625	1.5625
Limited Diet	Limited-14	Isolated	0.375	7785.18	7386.81	3081.44	8547.19	6685.96	10439.8	87.5221	56.8961	23.1832	226.372	159.687	219.962	11.2421	7.70239	7.52349	26.485	23.884	21.0696	4.8418	3.5552	1.6092	4.4222	5.1081	8.108	4564.65	4326.39	3769.14	3336.51	3342.33	4072.28	689.591	738.016	575.501	985.151	414.651	663.673	1381.34	851.411	942.295	929	1002.06	1145.81	21.7331	1.5625	2.6486	3.9029
Limited Diet	Limited-15	Isolated	0.1	6854.24	6667.7	8211.97	10482.9	10164.2	5232.63	139.834	56.1876	153.178	310.706	253.145	183.543	20.4011	8.42683	18.653	29.6393	24.9055	35.0767	6.3493	3.9545	5.3638	6.9273	8.4355	5.0949	4784.49	4359.66	3550.58	2797.88	3373.93	3622.13	1244.17	602.398	563.426	651.133	1313.63	558.103	1117.3	924.624	751.638	765.966	830.114	842.212	14.5359	5.1435	1.5625	1.5625
																																														For samples with levels below the limit of detection (<LOD), a value of LOD/2 is given to allow statistical comparisons. LOD for 1MNA = 3.25 nM
[truncated: 20 more columns]
