# Supplementary material for: Timing of NAD Deficiency During Organogenesis Dictates Defect Type and Penetrance
Source: FASEB J. 2026 Feb 3;40(3):e71504. doi: 10.1096/fj.202502824RRR (PMC12865519; doi:10.1096/fj.202502824RRR)
Supplement: Supplementary file 1 — Figure S1: Representative litter on the Standard Diet at E9.5, showing each embryo tracked and segmented. Figure S2: Representative litter on the Standard Diet at E12.5, showing each embryo tracked and segmented. Figure S3: Isoflurane treatment at E6.5 affects embryo volume but has no effect on embryo malformation phenotype. Figure S4: Embryo volumes show variability between litters and within litters. Figure S5: Specific organ/tissue defect subsets co‐occur at E15.5. Figure S6: Maternal blood metabolite levels at E0.5 show variability, but this is independent of the phenotypic litter outcome later in gestation. Figure S7: Pregnant females with affected litters had NAD metabolomic differences compared to females with unaffected litters. Table S1: Overview of mouse diets. Table S2: Embryo volume by phenotype over gestation. Table S3: Whole blood NAD metabolite levels in pregnant mice on Standard Diet and pregnant mice on Limited Diet with normal litters (litters without malformation). Table S4: Whole blood NAD metabolite levels in pregnant mice at the end of pre‐treatment (E0.5), categorized by litter phenotypic outcome. Table S5: Whole blood NAD metabolite levels in pregnant mice, sorted by litter phenotypic outcome. Table S6: One‐way ANOVA using the Kruskal‐Wallis test for maternal whole blood NAD metabolite levels on the Limited Diet by litter category. [file FSB2-40-e71504-s001.zip › fsb271504-sup-0003-TableS2.xlsx]

## Sheet: LAMA statistical output
		2x isoflurane/MRI treatment			3x isoflurane/MRI treatment
label	label_name	PERMUTATION STATS fdr < 0.01	STANDARD STATS fdr < 0.05	cohens_d	PERMUTATION STATS fdr < 0.01	STANDARD STATS fdr < 0.05	cohens_d		KEY
1	Left lung	TRUE	TRUE	1.00879	TRUE	TRUE	0.472581		TRUE	Statistical fdr threshold met
2	Right lung	FALSE	TRUE	0.901007	FALSE	TRUE	-0.0180691		#	Cohens_d threshold (>0.8, <-0.8) met
3	Left kidney	FALSE	FALSE	0.399055	FALSE	FALSE	-0.174857		x	Label meets statistical thresholds for permutation stats, standard stats and cohens_d
4	Right kidney	FALSE	FALSE	0.989245	FALSE	FALSE	0.104476
5	Stomach	FALSE	FALSE	0.65944	FALSE	FALSE	-0.235176
6	Left kidney	FALSE	FALSE	0.398846	FALSE	FALSE	-0.175595
7	Right kidney	FALSE	TRUE	0.986524	FALSE	FALSE	0.104163
8	Stomach	FALSE	FALSE	0.0544059	FALSE	FALSE	-0.245991
10	Liver	FALSE	FALSE	0.666148	FALSE	FALSE	-0.465897
14	Left adrenal	FALSE	FALSE	-0.509052	FALSE	FALSE	-0.437696
15	Right adrenal	FALSE	FALSE	0.0948239	FALSE	FALSE	0.0106049
18	Ventricles	FALSE	FALSE	-0.145258	FALSE	FALSE	-0.35292
19	Left thymic rudiment	FALSE	FALSE	0.910144	FALSE	FALSE	-0.43692
20	Right thymic rudiment	FALSE	FALSE	0.218438	FALSE	FALSE	-0.572239
21	Brain	FALSE	FALSE	-0.474649	FALSE	FALSE	0.816348
39	Ventricular system	TRUE	TRUE	0.518778	FALSE	FALSE	0.35744
46	Spinal cord	TRUE	TRUE	-1.42567	FALSE	FALSE	0.45193
48	Left lens hyaloid	FALSE	FALSE	-0.0704586	FALSE	FALSE	0.0444433
49	Right lens hyloid	FALSE	FALSE	-0.35375	FALSE	FALSE	0.206308
50	Right retina	FALSE	FALSE	-0.652255	FALSE	FALSE	-0.420571
52	Left retina	FALSE	FALSE	-0.64885	FALSE	FALSE	-0.77877
58	Extrinsic tongue	FALSE	FALSE	0.189178	FALSE	FALSE	0.332537
64	Submandibular glands	TRUE	TRUE	1.18731	TRUE	TRUE	0.204528
65	Inner ear	FALSE	FALSE	0.0623581	FALSE	FALSE	-0.203406
73	Left atrium	FALSE	FALSE	0.250626	FALSE	FALSE	0.99098
74	Right atrium	FALSE	FALSE	0.124872	FALSE	FALSE	0.113832
77	Aortic vessels	FALSE	FALSE	0.273193	FALSE	FALSE	-0.185115
79	Ascending vena cava	FALSE	FALSE	0.254469	FALSE	FALSE	0.799088
81	Descending vena cava	FALSE	FALSE	0.137086	FALSE	FALSE	-0.847911
83	Nasal cavity	FALSE	FALSE	0.476997	FALSE	FALSE	0.643667
88	Ductus arteriosis	FALSE	FALSE	-0.219653	FALSE	FALSE	0.00193303
90	Thorax cavity	FALSE	FALSE	0.402161	FALSE	TRUE	-0.286986
91	Trachea	TRUE	TRUE	1.1889	TRUE	TRUE	1.11512
92	Oesophagus with wall	FALSE	FALSE	0.128682	FALSE	FALSE	0.0517191
93	Cervical vertebrae combined	FALSE	FALSE	0.456166	FALSE	FALSE	0.51238
100	Thoracic vertebrae combined	FALSE	FALSE	-0.608279	FALSE	FALSE	-0.0322492
113	Lumbar vertebrae combined	FALSE	FALSE	0.263765	FALSE	FALSE	0.436303
119	Right pelvic girdle	FALSE	FALSE	-0.390436	FALSE	FALSE	0.0429779
120	Left pelvic girdle	FALSE	FALSE	-0.743147	FALSE	FALSE	-0.438829
121	Palate	TRUE	TRUE	0.552275	FALSE	FALSE	0.678723
122	Diaphram	FALSE	FALSE	0.904933	FALSE	FALSE	-0.125925
128	Cervical root ganglion	FALSE	FALSE	-0.511433	TRUE	TRUE	-0.268567
129	Thoracic root ganglia	FALSE	FALSE	-0.842846	FALSE	FALSE	-0.290757
